# Supplementary material for: The Validity of Benchmark Dose Limit Analysis for Estimating Permissible Accumulation of Cadmium
Source: Int J Environ Res Public Health. 2022 Nov 25;19(23):15697. doi: 10.3390/ijerph192315697 (PMC9736539; doi:10.3390/ijerph192315697)
Supplement: Supplementary file 1 [file ijerph-19-15697-s001.zip]

Archive with 1 entries (1 files):
- ijerph-1939724-supplementary.pdf
